# Supplementary material for: Telemedicine and 5G Technologies: A Systematic Global Review of Applications over the Past Decade
Source: Bioengineering (Basel). 2026 Apr 8;13(4):438. doi: 10.3390/bioengineering13040438 (PMC13113812; doi:10.3390/bioengineering13040438)
Supplement: Supplementary file 1 [file bioengineering-13-00438-s001.zip]

Archive with 1 entries (1 files):
- bioengineering-4224071-supplementary.pdf
